# Supplementary material for: MoDHX35, a DEAH-Box Protein, Is Required for Appressoria Formation and Full Virulence of the Rice Blast Fungus, Magnaporthe oryzae
Source: Int J Mol Sci. 2022 Aug 12;23(16):9015. doi: 10.3390/ijms23169015 (PMC9409162; doi:10.3390/ijms23169015)
Supplement: Supplementary file 1 [file ijms-23-09015-s001.zip]

Archive with 1 entries (1 files):
- ijms-1830681-supplementary.pdf
